# Supplementary material for: Assessing Trunk Cross-Section Geometry and Spinal Postures with Noninvasive 3D Surface Topography: A Study of 108 Healthy Young Adults
Source: Sensors (Basel). 2025 Oct 28;25(21):6626. doi: 10.3390/s25216626 (PMC12608436; doi:10.3390/s25216626)
Supplement: Supplementary file 1 [file sensors-25-06626-s001.zip]

Archive with 1 entries (1 files):
- sensors-3925069-supplementary.pdf
